# Supplementary material for: Reliability of hip muscle strength measured in principal and intermediate planes of movement
Source: PeerJ. 2021 Jun 2;9:e11521. doi: 10.7717/peerj.11521 (PMC8179216; doi:10.7717/peerj.11521)
Supplement: Supplemental Information 1 — First column shows the participant code. First row represents the name of the trial. Rows 2 to 21 represent participant’s data on day 1 and rows 22 to 41 represent participant’s data on day 2. Each of the data points in columns 2(B) to 13(M) represents the maximum torque value of 3 to 5 trials. AD = hip adduction; AB = Hip abduction: E = hip extension; F = Hip flexion; IR = Hip internal rotation; ER = Hip external rotation. The file contains labels for individual participant and trial codes. Note that participant numbers start at 11 as we performed 10 pilot experiments beforehand to determine the best protocol. [file peerj-09-11521-s001.csv]

'code'	'AB-Biodex'	'AB-Rig'	'AD-Biodex'	'AD-Rig'	'E-Biodex'	'E-Rig'	'F-Biodex'	'F-Rig'	'IR-Biodex'	'IR-Rig'	'ER-Biodex'	'ER-Rig'
'RIGR011'	91.43736101	61.02858521	66.13139535	105.1660342	121.0750111	151.941787	86.34251421	60.33563476	48.79857586	50.79926501	49.49330206	67.88032018
'RIGR012'	143.0797473	118.5259179	124.1431239	164.5712902	187.9508689	299.9384448	91.44966038	119.8315413	78.23802112	45.51101061	69.95420951	62.52201099
'RIGR013'	83.16157891	54.36790499	62.40862203	78.57798971	112.2122118	164.6784666	80.68614436	53.15244331	50.18290179	54.07313735	42.66522082	31.31907737
'RIGR014'	146.4424395	117.125692	76.09255774	116.2484333	133.6861072	214.4823378	132.285195	87.23115556	65.34835868	36.82072477	58.65427689	46.11115917
'RIGR015'	134.7289212	128.2247502	137.6458977	198.8552555	195.571367	282.4613291	120.4673171	125.4628656	104.5584493	87.19439207	80.63032107	50.07249256
'RIGR016'	115.0425493	78.28726475	93.19758997	116.4144558	123.5419037	203.294698	106.0591232	94.39251861	60.85636963	56.00297712	46.53786208	44.38026202
'RIGR017'	124.5831884	88.21951729	113.8649948	157.8234072	157.9379825	172.0413426	105.2337528	89.33017387	71.36542863	60.7565348	50.51837872	49.168126
'RIGR018'	123.7823317	82.98471298	84.20880337	117.4559942	168.8635926	210.9909675	94.61277851	88.23662818	65.45826627	115.728054	62.37820577	70.56503294
'RIGR019'	143.7266887	93.28881901	99.94340563	142.1495817	192.7730113	162.8747365	120.431162	72.94152154	54.64874015	57.55644081	53.07791016	51.03268576
'RIGR020'	93.58025265	74.31896509	44.32751987	99.1021402	76.21948652	137.821525	70.65453695	63.07106511	49.10773606	42.367501	33.08140256	33.20141987
'RIGR021'	139.8917783	114.9710776	105.814736	144.220438	184.7798117	302.1375811	119.6444149	102.7105594	65.2607866	60.87106765	60.7533967	69.64224934
'RIGR022'	68.66594068	65.40970255	54.30131016	94.38425868	123.2478686	200.3474404	60.93806992	78.34923748	48.69489915	53.26960502	28.88194737	29.63025704
'RIGR023'	100.7321103	117.4646786	83.31988382	129.8377836	150.0538358	345.0840839	74.80298852	92.38991495	41.36563413	61.66728786	36.01001174	40.86107016
'RIGR024'	109.9130996	99.92998053	88.63897909	108.314345	130.202723	189.691458	63.06210227	91.49618711	68.0323707	80.01970738	33.39778502	43.14387265
'RIGR025'	128.6901379	86.96351308	110.3595616	132.1639638	160.1854067	213.1883739	113.327983	94.70888433	118.5399019	75.84035268	52.25649538	50.5713644
'RIGR028'	121.8661275	112.876422	75.147243	133.88702	152.0057562	288.0889335	89.47782528	87.61635054	63.96251024	78.33197693	55.97456633	46.70356683
'RIGR029'	104.8508518	88.31426749	110.2811726	130.5065141	163.5265963	243.9197534	130.7397498	91.16279959	68.00337451	74.42093199	50.62820504	51.32715737
'RIGR030'	103.2626287	98.77135593	88.19145779	131.4093231	125.5355944	200.3036375	65.70384464	75.31601114	46.05174887	73.6365152	35.73553081	39.30235274
'RIGR031'	121.2847396	117.8461223	111.9658064	137.6364915	184.6712036	298.8815053	119.2291463	94.53188919	78.03731476	86.39201348	44.23306661	56.41821467
'RIGR032'	126.0552199	98.67661498	110.0332657	90.17274769	141.1933375		99.81271439	75.95009822	72.81049816	63.59928853	59.98369737	53.4401694
'RIGR011'	106.5506692	75.26730844	59.04964322	119.8688996	119.6047229	163.9009326	110.2803958	101.6154541	40.19552874	43.4991486	43.58165217	48.40797833
'RIGR012'	123.4243259	154.7920873	100.4447551	119.1725591	172.3385367	267.939107	99.55603062	112.8918786	79.43603512	48.07392636	73.80577194	63.80652228
'RIGR013'	70.47781285	54.24286173	67.07144875	84.38853299	112.0846577	89.55263603	65.50189614	52.12325793	51.85141503	52.2176995	41.45956396	30.44551677
'RIGR014'	154.6551076	136.0573379	71.62516718	116.5520229	158.9508727	169.0787689	117.2541872	116.9805577	78.1743061	40.94137799	64.34522181	56.50623586
'RIGR015'	149.1105896	110.2589579	147.7595252	175.7067952	203.9716424	283.7365426	120.2924833	88.75249011	92.29312795	73.10843281	78.96530369	63.80320036
'RIGR016'	133.4837469	109.461457	115.1721603	131.3036838	151.203683	202.7819574	115.3168007	97.61245573	57.73767902	72.57824798	52.78469174	53.62008947
'RIGR017'	119.3651329	98.07735359	105.2742893	160.5754762	168.8878846	136.4301656	103.6342496	103.6704688	70.23270602	66.12687309	59.98038842	63.65766455
'RIGR018'	119.0042531	73.60094925	97.29169295	95.43253204	164.4775937	186.7176233	105.2759634	71.33822724	71.29816876	95.40313705	47.98581344	53.52320842
'RIGR019'	137.0988829	113.52839	116.0491985	158.8116939	195.6241307	284.0358821	130.059508	95.98681208	72.69468965	69.44208891	68.74017432	57.95677838
'RIGR020'	85.76939905	81.58237365	57.93100501	100.7573197	112.6580472	147.6175446	75.2234935	65.44764982	44.26107642	39.85976758	25.4370035	26.96744731
'RIGR021'	129.8018255	101.3158397	134.6547115	145.3978785	175.7583856	326.6045483	137.1133955	99.16482281	64.24250604	65.64149793	61.53816908	64.25384121
'RIGR022'	59.71002832	59.10666919	52.55783988	89.11336991	114.0336162	182.8471529	61.05409323	59.63192901	44.74617549	45.85614396	32.47077437	35.99591932
'RIGR023'	92.72010979	125.527582	92.18557303	133.9926343	153.4653806	182.6372076	73.70383707	94.36005641	52.68675548	59.08431577	40.4398787	45.53107753
'RIGR024'	105.717757	84.23849331	83.80058423	95.23859673	140.6024854	176.3469674	79.77931727	78.35766497	69.56605438	59.13102677	34.26560582	32.75753386
'RIGR025'	137.494111	95.30016339	110.3676272	99.59846622	154.3244862	202.5128793	113.9813648	94.43397956	100.1131666	88.51759504	82.29246724	67.41983799
'RIGR028'	96.38628736	99.1398365	83.55588506	124.2377467	152.3075535	226.9570077	73.84157645	84.1041415	57.44430484	67.70177913	55.74595282	44.34187302
'RIGR029'	80.95698426	96.96148616	101.7386711	130.8600189	90.57072051	203.2251355	106.4646867	86.32168665	55.39656232	86.42650845	40.0219481	45.62527669
'RIGR030'	113.8655235	95.83819604	81.77171103	123.3322376	131.6453375	229.2492587	63.15243192	69.98891982	42.41514822	66.04655678	32.20337448	35.35851255
'RIGR031'	108.1784555	109.7704595	125.24119	147.4737159	188.3016424	257.3121558	125.6948247	98.45444441	76.07631868	85.06941059	47.04721506	52.3187788
'RIGR032'	109.9207969	108.6613481	99.2713676	109.0660048	147.9529649		104.7115855	79.65254948	62.31149813	62.76708405	52.93344176	51.1366612
