# Supplementary material for: Reliability of hip muscle strength measured in principal and intermediate planes of movement
Source: PeerJ. 2021 Jun 2;9:e11521. doi: 10.7717/peerj.11521 (PMC8179216; doi:10.7717/peerj.11521)
Supplement: Supplemental Information 2 — Each row represents one participant. The file contains labels for individual participant and trial codes. Note that participant numbers start at 11 as we performed 10 pilot experiments beforehand to determine the best protocol. [file peerj-09-11521-s002.csv]

'code'	'BiodexOrder'	'Sex'	'DOB'	'age'	'day1'	'day2'	'Testretestdays'	'Symptoms'	'Dominatleg'	'Heightm'	'WeightKg'	'LLlengthm'	'GT2AnkleRig_day1'	'GT2AnkleRig_day2'	'GT2KneeBiodex_day1'	'GT2KneeBiodex_day2'	'GT2KneeRig_day1'	'GT2KneeRig_day2'	'Height_day1'	'Height_day2'	'LowerLegLength_day1'	'LowerLegLength_day2'	'LowerLimbLength_day1'	'LowerLimbLength_day2'	'Patella2AnkleBiodex_day1'	'Patella2AnkleBiodex_day2'	'Patella2AnkleRig_day1'	'Patella2AnkleRig_day2'	'ThighLength_day1'	'ThighLength_day2'	'Weight_day1'	'Weight_day2'
'RIGR011'	1	'm'	'Tuesday, 17 December 1991'	29	19	26	7	'n'	'r'	1.79	79.2	0.84	0.78	0.78	0.3525	0.2625	0.385	0.36	1.79	1.79	0.41	41	0.845	0.84	0.3425	0.2875	0.36	0.355	0.435	43.5	79.9	78.5
'RIGR012'	2	'm'	'Friday, 7 June 1991'	29	20	27	7	'n'	'r'	1.81	81.7	0.84	0.79	0.79	0.3225	0.2875	0.37	0.34	1.81	1.81	0.43	0.43	0.84	0.84	0.3225	0.2925	0.39	0.39	0.41	0.42	81.7	81.7
'RIGR013'	1	'f'	'Tuesday, 29 October 1985'	35	21	28	7	'n'	'r'	1.65	65.2	0.84	0.74	0.77	0.3325	0.2675	0.35	0.375	1.65	1.65	0.41	0.4	0.86	0.815	0.2925	0.3125	0.35	0.37	0.41	0.42	64.9	65.4
'RIGR014'	2	'm'	'Monday, 13 August 1990'	30	22	30	8	'n'	'r'	1.73	65.8	0.87	0.74	0.83	0.3325	0.2675	0.35	0.355	1.65	1.81	0.41	0.45	0.86	0.88	0.2925	0.2825	0.35	0.42	0.41	0.44	64.9	66.7
'RIGR015'	1	'm'	'Thursday, 18 January 1996'	25	23	30	7	'n'	'l'	1.8	81.4	0.9	0.85	0.835	0.3375	0.3325	0.38	0.39	1.8	1.8	0.43	0.43	0.9	0.89	0.3025	0.3025	0.41	0.42	0.47	0.44	81.2	81.5
'RIGR016'	2	'm'	'Saturday, 27 November 1993'	27	29	33	4	'n'	'r'	1.79	74.4	0.88	0.828	0.831	0.3325	0.2925	0.392	0.385	1.79	1.79	0.435	0.425	0.878	0.885	0.3125	0.3325	0.415	0.404	0.458	0.465	74.8	74
'RIGR017'	1	'm'	'Monday, 13 April 1992'	28	3	10	7	'n'	'r'	1.78	77.4	0.86	0.78	0.81	0.2925	0.3125	0.36	0.38	1.78	1.78	0.42	0.43	0.84	0.87	0.3125	0.3025	0.38	0.395	0.42	0.45	76.8	78
'RIGR018'	2	'm'	'Sunday, 7 January 1996'	25	7	11	4	'n'	'r'	1.83	88.5	0.63	0.82	0.85	0.3125	0.3175	0.355	0.375	1.83	1.83	0.445	0.45	0.865	0.39	0.3425	0.3275	0.41	0.42	0.43	0.45	88.9	88
'RIGR019'	1	'm'	'Monday, 19 April 1993'	27	7	16	9	'n'	'r'	1.83	86.7	0.91	0.85	0.865	0.3425	0.2625	0.39	0.405	1.83	1.83	0.445	0.44	0.9	0.925	0.3175	0.2	0.4	0.405	0.455	0.49	87.9	85.4
'RIGR020'	2	'f'	'Sunday, 1 October 1995'	25	7	11	4	'n'	'r'	1.5	53.1	0.76	0.71	0.7	0.2525	0.2525	0.345	0.325	1.5	1.5	0.35	0.35	0.76	0.75	0.2625	0.2825	0.32	0.315	0.41	0.4	52.9	53.3
'RIGR021'	1	'm'	'Thursday, 10 August 1989'	31	8	15	7	'n'	'r'	1.7	62.8	0.82	0.75	0.78	0.2175	0.2575	0.345	0.36	1.7	1.7	0.415	0.43	0.81	0.83	0.2775	0.2725	0.37	0.365	0.39	0.39	62.6	63
'RIGR022'	2	'f'	'Sunday, 12 August 1990'	30	8	15	7	'n'	'r'	1.61	54.2	0.82	0.8	0.75	0.3125	0.2875	0.4	0.355	1.61	1.61	0.39	0.37	0.84	0.79	0.2875	0.2725	0.34	0.36	0.46	0.415	53.8	54.6
'RIGR023'	1	'f'	'Friday, 16 April 1993'	27	14	18	4	'n'	'r'	1.77	65.1	0.91	0.87	0.84	0.2825	0.2825	0.425	0.435	1.77	1.77	0.43	0.43	0.91	0.91	0.2725	0.2725	0.4	0.37	0.5	0.485	65.6	64.6
'RIGR024'	2	'f'	'Tuesday, 22 June 1993'	27	15	22	7	'n'	'r'	1.71	52.6	0.84	0.78	0.775	0.2725	0.2325	0.385	0.385	1.7	1.72	0.38	0.39	0.84	0.83	0.2725	0.2575	0.36	0.34	0.455	0.445	53	52.1
'RIGR025'	1	'm'	'Tuesday, 6 November 1990'	30	18	25	7	'n'	'r'	1.8	100.1	0.9	0.825	0.82	0.2825	0.2825	0.4	0.375	1.8	1.8	0.44	0.44	0.9	0.88	0.3125	0.3025	0.39	0.41	0.46	0.44	100.1	98.9
'RIGR028'	2	'f'	'Monday, 16 July 1990'	30	25	32	7	'n'	'r'	1.65	55	0.83	0.78	0.75	0.2775	0.2475	0.36	0.352	1.65	1.65	0.41	0.4	0.83	0.82	0.2625	0.2655	0.37	0.355	0.435	0.42	55.1	55
'RIGR029'	1	'f'	'Saturday, 29 May 1993'	27	28	31	3	'n'	'r'	1.73	57.1	0.84	0.785	0.79	0.3025	0.3275	0.37	0.345	1.73	1.73	0.405	0.41	0.84	0.84	0.2925	0.2925	0.38	0.38	0.43	0.435	57.1	57
'RIGR030'	2	'f'	'Monday, 1 June 1992'	28	28	31	3	'n'	'r'	1.65	64	0.82	0.75	0.785	0.2175	0.2975	0.335	0.365	1.65	1.65	0.39	0.39	0.8	0.83	0.2575	0.2425	0.365	0.365	0.42	0.44	64	63.6
'RIGR031'	1	'f'	'Saturday, 8 April 1995'	25	12	20	8	'n'	'r'	1.76	67.1	0.87	0.805	0.78	0.3145	0.2825	0.34	0.365	1.76	1.76	0.42	0.42	0.87	0.87	0.3325	0.2975	0.39	0.365	0.45	0.45	67.1	67.1
'RIGR032'	1	'f'	'Friday, 12 July 1996'	24	13	20	7	'n'	'r'	1.76	67	0.84	0.79	0.785	0.3275	0.2975	0.345	0.34	1.73	1.73	0.4	0.405	0.84	0.835	0.3375	0.2975	0.395	0.37	0.435	0.43	67	67
