# Supplementary material for: Reliability of hip muscle strength measured in principal and intermediate planes of movement
Source: PeerJ. 2021 Jun 2;9:e11521. doi: 10.7717/peerj.11521 (PMC8179216; doi:10.7717/peerj.11521)
Supplement: Supplemental Information 3 — First column shows the participant code. First row represents the name of the trial. Each row from 2 to 21 represents one participant. Each of the data points in columns 2(B) to 31(AE) represents the maximum force value in Newtons of 3 to 5 trials. B = Biodex; R = custom rig; AD = hip adduction; AB = Hip abduction: E = hip extension; F = Hip flexion; IR = Hip internal rotation; ER = Hip external rotation; EABER = Hip extension + abduction + external rotation; EAB = Hip extension + abduction; EER = Hip extension + external rotation; The number at the end of the heading represents Day 1 or Day 2. The file contains labels for individual participant and trial codes. Note that participant numbers start at 11 as we performed 10 pilot experiments beforehand to determine the best protocol. [file peerj-09-11521-s003.csv]

'code'	'B_AB-1'	'B_AB-2'	'B_AD-1'	'B_AD-2'	'B_E-1'	'B_E-2'	'B_F-1'	'B_F-2'	'B_IR-1'	'B_IR-2'	'B_ER-1'	'B_ER-2'	'R_AB-1'	'R_AB-2'	'R_AD-1'	'R_AD-2'	'R_E-1'	'R_E-2'	'R_F-1'	'R_F-2'	'R_IR-1'	'R_IR-2'	'R_ER-1'	'R_ER-2'	'R_EABER-1'	'R_EABER-2'	'R_EAB-1'	'R_EAB-2'	'R_EER-1'	'R_EER-2'
'RIGR011'	160	260	295	357	212	269	163	301	141	140	128	131	78	96	135	154	195	210	157	282	141	123	189	136	184	157	192	163	164	149
'RIGR012'	358	346	459	426	452	457	217	264	255	273	202	247	150	196	208	151	380	339	324	332	117	123	160	164	329	317	303	306	305	337
'RIGR013'	169	175	269	332	212	275	162	198	172	172	132	122	73	70	106	110	223	116	152	139	154	141	89	82	131	133	133	129	142	135
'RIGR014'	335	434	291	399	271	420	312	345	227	273	192	217	158	164	157	140	290	204	249	330	105	97	132	135	272	220	238	208	288	211
'RIGR015'	319	351	469	520	438	455	279	269	356	304	255	254	151	132	234	210	332	340	330	228	213	174	122	152	318	270	278	271	341	294
'RIGR016'	223	311	382	513	221	341	236	276	196	173	140	144	95	132	141	158	246	244	241	254	135	180	107	133	177	180	195	230	185	187
'RIGR017'	281	255	542	427	362	372	283	254	228	232	147	181	113	121	202	198	221	168	248	273	160	167	129	161	192	222	218	223	222	233
'RIGR018'	262	242	391	413	368	354	215	236	180	213	170	132	101	87	143	112	257	220	249	190	282	227	172	127	183	166	210	159	206	211
'RIGR019'	271	338	424	589	413	543	251	347	178	358	159	301	110	131	167	184	192	328	187	237	144	171	128	143	225	239	232	270	172	186
'RIGR020'	291	247	236	302	190	319	251	255	183	152	113	81	105	117	140	144	194	211	183	201	132	127	104	86	174	185	173	152	204	158
'RIGR021'	502	381	522	528	654	536	465	428	238	235	205	209	153	130	192	186	403	419	298	275	165	180	188	176	222	288	234	288	266	278
'RIGR022'	151	137	221	236	287	287	163	180	176	165	88	104	82	79	118	119	250	244	196	168	157	127	87	100	134	122	147	164	137	147
'RIGR023'	249	221	369	426	396	408	219	224	147	181	120	133	135	149	149	160	397	217	217	217	154	160	102	123	185	178	192	198	189	181
'RIGR024'	318	330	366	438	350	434	188	258	252	267	109	126	128	109	139	123	243	228	238	204	222	174	120	96	193	139	236	182	214	175
'RIGR025'	277	311	522	534	336	298	260	250	387	343	153	225	105	116	160	121	258	247	237	252	194	216	130	164	244	181	256	182	244	186
'RIGR028'	342	284	360	438	423	480	242	206	241	218	202	199	145	132	172	166	369	303	243	239	212	191	126	125	191	196	245	203	220	189
'RIGR029'	216	147	457	385	376	265	368	280	231	187	165	127	113	123	166	166	311	257	246	250	196	227	135	120	172	165	190	178	178	156
'RIGR030'	364	294	486	341	415	316	243	144	165	166	135	125	132	122	175	157	267	292	225	192	202	181	108	97	155	134	169	169	169	157
'RIGR031'	272	272	467	543	424	478	316	368	235	246	128	153	146	141	171	189	371	330	278	270	222	233	145	143	197	206	218	214	194	204
'RIGR032'	276	252	370	396	289	331	251	254	196	195	163	164	125	138	114	139			220	234	161	170	135	138	184	163	173	159	181	145
