# Supplementary material for: Reliability of hip muscle strength measured in principal and intermediate planes of movement
Source: PeerJ. 2021 Jun 2;9:e11521. doi: 10.7717/peerj.11521 (PMC8179216; doi:10.7717/peerj.11521)
Supplement: Supplemental Information 4 — First column shows the participant code. First row represents the name of the trial. Each row from 2 to 21 represents one participant. Each of the data points in columns 2 (B) to 31(AE) represents the maximum torque value of 3 to 5 trials. B = Biodex; R = custom rig; AD = hip adduction; AB = Hip abduction: E = hip extension; F = Hip flexion; IR = Hip internal rotation; ER = Hip external rotation; EABER = Hip extension + abduction + external rotation; EAB = Hip extension + abduction; EER = Hip extension + external rotation; The number at the end of the heading represents Day 1 or Day 2. The file contains labels for individual participant and trial codes. Note that participant numbers start at 11 as we performed 10 pilot experiments beforehand to determine the best protocol. [file peerj-09-11521-s004.csv]

'code'	'B_AB-1'	'B_AB-2'	'B_AD-1'	'B_AD-2'	'B_E-1'	'B_E-2'	'B_F-1'	'B_F-2'	'B_IR-1'	'B_IR-2'	'B_ER-1'	'B_ER-2'	'R_AB-1'	'R_AB-2'	'R_AD-1'	'R_AD-2'	'R_E-1'	'R_E-2'	'R_F-1'	'R_F-2'	'R_IR-1'	'R_IR-2'	'R_ER-1'	'R_ER-2'	'R_EABER-1'	'R_EABER-2'	'R_EAB-1'	'R_EAB-2'	'R_EER-1'	'R_EER-2'
'RIGR011'	91	107	66	59	121	120	86	110	49	40	49	44	61	75	105	120	152	164	60	102	51	43	68	48	144	122	150	127	128	116
'RIGR012'	143	123	124	100	188	172	91	100	78	79	70	74	119	155	165	119	300	268	120	113	46	48	63	64	260	250	239	242	241	266
'RIGR013'	83	70	62	67	112	112	81	66	50	52	43	41	54	54	79	84	165	90	53	52	54	52	31	30	97	102	99	99	105	104
'RIGR014'	146	155	76	72	134	159	132	117	65	78	59	64	117	136	116	117	214	169	87	117	37	41	46	57	201	182	176	173	213	176
'RIGR015'	135	149	138	148	196	204	120	120	105	92	81	79	128	110	199	176	282	284	125	89	87	73	50	64	270	226	236	226	290	246
'RIGR016'	115	133	93	115	124	151	106	115	61	58	47	53	78	109	116	131	203	203	94	98	56	73	44	54	146	149	162	191	153	156
'RIGR017'	125	119	114	105	158	169	105	104	71	70	51	60	88	98	158	161	172	136	89	104	61	66	49	64	150	179	170	181	173	189
'RIGR018'	124	119	84	97	169	164	95	105	65	71	62	48	83	74	117	95	211	187	88	71	116	95	71	54	150	141	172	135	169	179
'RIGR019'	144	137	100	116	193	196	120	130	55	73	53	69	93	114	142	159	163	284	73	96	58	69	51	58	191	207	197	234	146	161
'RIGR020'	94	86	44	58	76	113	71	75	49	44	33	25	74	82	99	101	138	148	63	65	42	40	33	27	124	130	123	106	144	111
'RIGR021'	140	130	106	135	185	176	120	137	65	64	61	62	115	101	144	145	302	327	103	99	61	66	70	64	166	224	175	224	199	217
'RIGR022'	69	60	54	53	123	114	61	61	49	45	29	32	65	59	94	89	200	183	78	60	53	46	30	36	107	91	118	123	110	110
'RIGR023'	101	93	83	92	150	153	75	74	41	53	36	40	117	126	130	134	345	183	92	94	62	59	41	46	161	150	167	166	165	152
'RIGR024'	110	106	89	84	130	141	63	80	68	70	33	34	100	84	108	95	190	176	91	78	80	59	43	33	151	108	184	141	167	135
'RIGR025'	129	137	110	110	160	154	113	114	119	100	52	82	87	95	132	100	213	203	95	94	76	89	51	67	201	149	211	149	202	153
'RIGR028'	122	96	75	84	152	152	89	74	64	57	56	56	113	99	134	124	288	227	88	84	78	68	47	44	149	147	191	152	172	142
'RIGR029'	105	81	110	102	164	91	131	106	68	55	51	40	88	97	131	131	244	203	91	86	74	86	51	46	135	130	149	141	140	123
'RIGR030'	103	114	88	82	126	132	66	63	46	42	36	32	99	96	131	123	200	229	75	70	74	66	39	35	116	105	127	132	126	123
'RIGR031'	121	108	112	125	185	188	119	126	78	76	44	47	118	110	138	147	299	257	95	98	86	85	56	52	158	161	175	167	156	159
'RIGR032'	126	110	110	99	141	148	100	105	73	62	60	53	99	109	90	109			76	80	64	63	53	51	145	128	137	125	143	114
